# Supplementary material for: Targeting Multidrug Resistance in Cancer: Impact of Retinoids, Rexinoids, and Carotenoids on ABC Transporters
Source: Int J Mol Sci. 2025 Nov 18;26(22):11157. doi: 10.3390/ijms262211157 (PMC12653979; doi:10.3390/ijms262211157)
Supplement: Supplementary file 1 [file ijms-26-11157-s001.zip]

Archive with 1 entries (1 files):
- ijms-3955988-supplementary.pdf
